# Supplementary material for: OVA-Induced Food Allergy Leads to Neurobehavioral Changes in Mice and the Potential Role of Gut Microbiota and Metabolites Dysbiosis
Source: Int J Mol Sci. 2025 May 16;26(10):4760. doi: 10.3390/ijms26104760 (PMC12111871; doi:10.3390/ijms26104760)
Supplement: Supplementary file 1 [file ijms-26-04760-s001.zip]

Archive with 1 entries (1 files):
- ijms-3595669-supplementary.pdf
